# Supplementary material for: Failure of Direct Oral Anticoagulation in Preventing Left Ventricular Thrombus Progression After Myocardial Infarction: A Case Report
Source: Reports (MDPI). 2026 Feb 2;9(1):48. doi: 10.3390/reports9010048 (PMC12922149; doi:10.3390/reports9010048)
Supplement: Supplementary file 1 [file reports-09-00048-s001.zip]

Archive with 2 entries (2 files):
- lv thrombus after ACS day3 02 supplemental video 1.avi
- lv thrombus after ACS day6 05 supplementary video 2.avi
